# Supplementary material for: A Multi-Laboratory Comparison of Methods for Detection and Quantification of African Swine Fever Virus
Source: Pathogens. 2022 Mar 7;11(3):325. doi: 10.3390/pathogens11030325 (PMC8949307; doi:10.3390/pathogens11030325)
Supplement: Supplementary file 1 [file pathogens-11-00325-s001.zip]

Archive with 1 entries (1 files):
- pathogens-1601006-supplementary.pdf
